# Supplementary material for: A scoping review of best practices in home enteral tube feeding
Source: Prim Health Care Res Dev. 2022 Aug 4;23:e43. doi: 10.1017/S1463423622000366 (PMC9381166; doi:10.1017/S1463423622000366)
Supplement: Supplementary file 1 [file phcsup.zip]

Archive with 2 entries (2 files):
- S1463423622000366sup001.docx
- S1463423622000366sup002.docx
